# Supplementary material for: Adaptive multimode signal reconstruction from time–frequency representations
Source: Philos Trans A Math Phys Eng Sci. 2016 Apr 13;374(2065):20150205. doi: 10.1098/rsta.2015.0205 (PMC4792411; doi:10.1098/rsta.2015.0205)
Supplement: signals.zip [file rsta20150205supp2.zip]

Archive with 7 entries (6 files):
- rsta-2015-0205-File003/__MACOSX/
- rsta-2015-0205-File003/__MACOSX/._batsig.txt
- rsta-2015-0205-File003/__MACOSX/._Cello_1.wav
- rsta-2015-0205-File003/__MACOSX/._Cello_1_P3.wav
- rsta-2015-0205-File003/batsig.txt
- rsta-2015-0205-File003/Cello_1.wav
- rsta-2015-0205-File003/Cello_1_P3.wav
