# Supplementary material for: Adaptive multimode signal reconstruction from time–frequency representations
Source: Philos Trans A Math Phys Eng Sci. 2016 Apr 13;374(2065):20150205. doi: 10.1098/rsta.2015.0205 (PMC4792411; doi:10.1098/rsta.2015.0205)
Supplement: signals.zip [file rsta20150205supp2.zip › rsta-2015-0205-File003/batsig.txt]

0.0029
0.0024
0.002
0.0024
0.0015
0.0015
0.002
0.002
0.0005
0.0015
0.0005
0.0015
0
-0.0015
0.001
0.0015
-0.0049
-0.001
0.0063
-0.0049
-0.0083
0.0127
0.0068
-0.0259
0.0059
0.0386
-0.0405
-0.0269
0.0474
0.0151
-0.063
-0.0093
0.0659
-0.0073
-0.0684
0
0.0728
-0.0146
-0.0752
0.0029
0.0771
-0.0024
-0.085
-0.0063
0.0698
0.0264
-0.0908
-0.0254
0.0605
0.0669
-0.083
-0.0542
0.0347
0.0845
-0.0391
-0.0903
0.0078
0.0737
0.0474
-0.1108
-0.0449
0.0513
0.0903
-0.04
-0.106
0.0049
0.0684
0.0776
-0.0923
-0.0801
0.0366
0.0742
0.0537
-0.1113
-0.0591
0.0508
0.0718
0.0376
-0.1196
-0.0503
0.0527
0.0679
0.0449
-0.1128
-0.0566
0.0508
0.0654
0.0659
-0.1084
-0.0732
0.043
0.064
0.083
-0.0771
-0.104
0.0205
0.0737
0.0762
-0.0068
-0.1357
-0.0234
0.0762
0.0557
0.0771
-0.1216
-0.0918
0.0532
0.0728
0.0723
-0.0156
-0.1436
-0.02
0.0835
0.0498
0.0947
-0.103
-0.1279
0.0405
0.0908
0.0415
0.0732
-0.145
-0.0898
0.0757
0.0786
0.0439
0.0459
-0.1646
-0.0591
0.0903
0.064
0.0415
0.0425
-0.167
-0.0522
0.0869
0.0581
0.0322
0.064
-0.1626
-0.0718
0.0903
0.0679
0.0156
0.0972
-0.1479
-0.1138
0.0786
0.0884
0.0088
0.1069
-0.0942
-0.1675
0.0396
0.1069
0.021
0.0464
0.0327
-0.2012
-0.0376
0.1138
0.063
-0.0083
0.1172
-0.1265
-0.1587
0.0684
0.1138
0.0083
0.0244
0.0742
-0.1958
-0.0674
0.1152
0.084
-0.0205
0.0547
0.0088
-0.2139
-0.0059
0.1362
0.0513
-0.0327
0.0747
-0.0322
-0.208
0.0405
0.145
0.0278
-0.0435
0.0728
-0.0215
-0.2021
0.0444
0.1426
0.022
-0.0557
0.0513
0.04
-0.2031
0.0146
0.1455
0.0317
-0.062
0.0098
0.1226
-0.1719
-0.0596
0.1387
0.0723
-0.0532
-0.0342
0.1206
-0.0396
-0.1738
0.0718
0.1255
-0.0137
-0.0625
0.02
0.147
-0.1489
-0.084
0.1284
0.0742
-0.0542
-0.0449
0.0811
0.0894
-0.1924
-0.0083
0.1348
0.0259
-0.0684
-0.0215
0.105
0.0483
-0.1895
0.0283
0.1279
0.0083
-0.0693
-0.0176
0.1128
0.0566
-0.1865
0.0176
0.126
0.0103
-0.0728
-0.0132
0.0918
0.1035
-0.166
-0.0229
0.1279
0.0278
-0.063
-0.0205
0.0532
0.1431
-0.0923
-0.1108
0.106
0.0684
-0.0449
-0.041
0.0254
0.1025
0.0586
-0.1646
0.0146
0.1128
0.0059
-0.061
-0.0073
0.0454
0.1138
-0.0093
-0.146
0.0703
0.084
-0.0239
-0.0527
0.0122
0.0469
0.0908
-0.0029
-0.123
0.0679
0.0732
-0.0293
-0.0469
0.0181
0.0347
0.0542
0.062
-0.1182
0.0254
0.0811
-0.0068
-0.0444
0.001
0.0347
0.0234
0.0688
-0.0088
-0.0767
0.0703
0.0352
-0.0322
-0.02
0.021
0.0205
0.0088
0.063
0.0186
-0.0596
0.0444
0.0181
-0.0142
-0.0103
0.0083
0.0137
0.0098
0.0303
0.0635
-0.0312
-0.0166
0.0322
0.0024
-0.0083
0
0.0098
0.0137
0.0176
0.0264
0.042
0.0015
-0.0239
0.0142
0.0039
-0.0039
0.001
0.0093
0.0103
0.0166
0.0229
0.0239
0.022
-0.0083
-0.0151
0.0039
0.0059
0.002
0.0039
0.0146
0.0181
0.0156
0.0142
0.0137
0.0088
0.001
-0.0054
-0.0005
0.0029
0.0083
0.0103
0.0132
0.0166
0.0122
0.0078
0.0103
0.0098
0.0049
0.002
0
0.0044
0.0103
0.0107
0.0093
0.0088
0.0083
0.0078
0.0063
0.0049
0.0073
0.002
0.0034
0.0068
0.0073
0.0093
0.0083
0.0083
0.0073
0.0078
0.0063
0.0054
0.0029
0.0024
