# Supplementary material for: Adaptive multimode signal reconstruction from time–frequency representations
Source: Philos Trans A Math Phys Eng Sci. 2016 Apr 13;374(2065):20150205. doi: 10.1098/rsta.2015.0205 (PMC4792411; doi:10.1098/rsta.2015.0205)
Supplement: mcs_ridge_decomposition.zip [file rsta20150205supp3.zip]

Archive with 20 entries (19 files):
- rsta-2015-0205-File004/mcs_ridge_decomposition/
- rsta-2015-0205-File004/mcs_ridge_decomposition/amgauss.m
- rsta-2015-0205-File004/mcs_ridge_decomposition/Cello_1.wav
- rsta-2015-0205-File004/mcs_ridge_decomposition/Damped_Tones_Noise.mat
- rsta-2015-0205-File004/mcs_ridge_decomposition/demo_figure3.m
- rsta-2015-0205-File004/mcs_ridge_decomposition/demo_figure8.m
- rsta-2015-0205-File004/mcs_ridge_decomposition/demo_figures5and6.m
- rsta-2015-0205-File004/mcs_ridge_decomposition/dwindow.m
- rsta-2015-0205-File004/mcs_ridge_decomposition/explot.m
- rsta-2015-0205-File004/mcs_ridge_decomposition/extr2minth.m
- rsta-2015-0205-File004/mcs_ridge_decomposition/get_contour_basins.m
- rsta-2015-0205-File004/mcs_ridge_decomposition/get_resynth.m
- rsta-2015-0205-File004/mcs_ridge_decomposition/get_tfrs.m
- rsta-2015-0205-File004/mcs_ridge_decomposition/mcs_3modes.mat
- rsta-2015-0205-File004/mcs_ridge_decomposition/readme.txt
- rsta-2015-0205-File004/mcs_ridge_decomposition/roundgauss.m
- rsta-2015-0205-File004/mcs_ridge_decomposition/sigmerge.m
- rsta-2015-0205-File004/mcs_ridge_decomposition/tfristft.m
- rsta-2015-0205-File004/mcs_ridge_decomposition/tfrrsp.m
- rsta-2015-0205-File004/mcs_ridge_decomposition/tfrstft.m
