# Supplementary material for: Adaptive multimode signal reconstruction from time–frequency representations
Source: Philos Trans A Math Phys Eng Sci. 2016 Apr 13;374(2065):20150205. doi: 10.1098/rsta.2015.0205 (PMC4792411; doi:10.1098/rsta.2015.0205)
Supplement: mcs_ridge_decomposition.zip [file rsta20150205supp3.zip › rsta-2015-0205-File004/mcs_ridge_decomposition/demo_figure3.m]

% This script draws figure 3 of paper [1] (see paper for more details)
%
% Thomas Oberlin
% 2015, July 28th
%
% Reference:
% [1] "Adaptive multimode signal reconstruction from time-frequency representations",
%   by Sylvain Meignen, Thomas Oberlin, Philippe Depalle, Patrick Flandrin, and Stephen McLaughlin,
%   submitted.

clear all;
close all;

%% Signal and parameters
N = 1024;n=N;
Fs = N;
Nx = N/2;
Nfft = 2*Nx ;%2*Nx ; % number of FFT bins
load 'mcs_3modes.mat';
s0 = mcs;
s = mcs_noise;
s1 = mcs_mode1;
s2 = mcs_mode2;
s3 = mcs_mode3;
disp([num2str(20*log10(norm(s)/norm(s0-s))) ' dB for input SNR']);

prec = 10^(-6) ;
[H L] = roundgauss(n, prec);


%% Ridges and Basins
[q,reassign,dx,Offset_Freq,Total_Freq] = get_tfrs(s,Nfft,H,L); % get TF representations
t = (0:n-1)/Fs;
f = (-Offset_Freq:Nfft/2+Offset_Freq-1)*Fs/n;

% Display spectrogram
figure;
imagesc(t,f,10*log10(abs(q)));title('signal');
set(gca,'YDir','normal');xlabel('time');ylabel('frequency');
set(gca,'xtick',[],'ytick',[]);

% Compute the basins of attraction associated to the different ridges/modes
[contours, rzeros, basins] = get_contour_basins(q,dx,reassign);

% Reconstruction
srec1 = get_resynth(q.*(basins==1),Offset_Freq,Total_Freq,Nfft,H);
srec2 = get_resynth(q.*(basins==2),Offset_Freq,Total_Freq,Nfft,H);
srec3 = get_resynth(q.*(basins==3),Offset_Freq,Total_Freq,Nfft,H);
srec = srec1+srec2+srec3;    

% Computes output SNRs
res = 20*log10(norm(s0)/norm(srec'-s0));
disp([num2str(res) ' dB for total output-snr']);
disp([num2str(20*log10(norm(s1)/norm(srec1-s1))) ' dB for mode 1']);
disp([num2str(20*log10(norm(s2)/norm(srec2-s2))) ' dB for mode 2']);
disp([num2str(20*log10(norm(s3)/norm(srec3-s3))) ' dB for mode 3']);

% Display ridges, zeros and basins
NumC = 3; % Number of modes
figure(); 
imagesc(t,f,basins);set(gca,'clim',[-0 4],'ydir','normal');
hold on
for i=1:NumC
    plot(t(contours{i}.x),f(contours{i}.y),'k-','linewidth',2)
end
set(gca,'YDir','normal');
tmp = find(~rzeros);[tmp1 tmp2] = ind2sub(size(rzeros),tmp);plot(t(tmp2),f(tmp1),'ro');
xlabel('time');ylabel('frequency');set(gca,'xtick',[],'ytick',[]);

% Display reconstructed signals
figure();plot(t,[srec1;srec2;srec3]);xlabel('t');
figure();plot(t,srec,'b',t,s0,'r');xlabel('t');legend('Reconstruction','noise-free signal');
