# Supplementary material for: Adaptive multimode signal reconstruction from time–frequency representations
Source: Philos Trans A Math Phys Eng Sci. 2016 Apr 13;374(2065):20150205. doi: 10.1098/rsta.2015.0205 (PMC4792411; doi:10.1098/rsta.2015.0205)
Supplement: mcs_ridge_decomposition.zip [file rsta20150205supp3.zip › rsta-2015-0205-File004/mcs_ridge_decomposition/demo_figure8.m]

% This script draws figure 8 of paper [1] (see paper for more details)
%
% Thomas Oberlin
% 2015, July 28th
%
% Reference:
% [1] "Adaptive multimode signal reconstruction from time-frequency representations",
%   by Sylvain Meignen, Thomas Oberlin, Philippe Depalle, Patrick Flandrin, and Stephen McLaughlin,
%   submitted.

clear all;
close all;

%% get signal and parameters
Signal_Length = 0;
s0 = wavread('Cello_1.wav'); 

if(Signal_Length == 0) 
	Signal_Length = length(s0)/2;
end
s0 = s0(1:Signal_Length, 1); % Makes the signal monophonic
s0 = s0';s0 = s0(1:8*1024);
Signal_Length = length(s0);
Nx = 512;
n = Signal_Length;

% Add Noise
SNR = 90 ;
b = randn(size(s0));
s = sigmerge(s0', b',SNR) ;

Fs = 11025;
t = 1:Signal_Length;
Nfft = 2*Nx ; % number of FFT bins


%% Computing STFT and RSTFT
prec = 10^(-6) ;
[H L] = roundgauss(Nx, prec);

t_border = 2*ceil(L);
ttd = t_border + 1;
ttf = Nx - t_border;

% STFT
[q,t2,f] = tfrstft(s,t,Nfft,H,0) ;

% Reassigned spectrogram
[tfr,reassign,dx] = tfrrsp(s,t,Nfft,H,0) ;

% remove negative frequencies
dx(isinf(dx)) = NaN;
Offset_Freq = ceil((Nfft/2)/L)
Total_Freq = Nfft/2 + 2*Offset_Freq;
S = q;q = zeros(Total_Freq, Signal_Length);q(1+Offset_Freq:Total_Freq,:) = S(1:Total_Freq - Offset_Freq,:);q(1:Offset_Freq, :) =  S(Nfft-Offset_Freq+1:Nfft, :);
S = dx;dx = zeros(Total_Freq, Signal_Length);dx(1+Offset_Freq:Total_Freq,:) = S(1:Total_Freq - Offset_Freq,:);dx(1:Offset_Freq, :) =  S(Nfft-Offset_Freq+1:Nfft, :);
clear S;
reassign = zeros(2,Total_Freq,Signal_Length);
reassign(2,:,:) = imag(dx);
reassign(1,:,:) = real(dx)+Offset_Freq;
dx = (real(dx)+Offset_Freq-(1:Total_Freq)'*ones(1,Signal_Length))*1i + (imag(dx)-ones(Total_Freq,1)*t);

% Obtain contours in TF plane
[contours, rzeros, basins] = get_contour_basins(q,dx,reassign);
NumC = length(contours);

%% Display
t = (0:Signal_Length-1)/Fs;
f = (-Offset_Freq:Nfft/2-1)*Fs/n;

figure;imagesc(t,f(1+Offset_Freq:end),log10(abs(q(1+Offset_Freq:Total_Freq,:))));title('spectrogram');

figure(); 
imagesc(t,f(1+Offset_Freq:end),basins(1+Offset_Freq:Total_Freq,:));set(gca,'clim',[-0 2],'ydir','normal');
hold on
for i=1:NumC
    plot(t(contours{i}.x),f(max(1,contours{i}.y-Offset_Freq)),'k-','linewidth',2)
end
set(gca,'YDir','normal');
tmp = find(~rzeros);[tmp1 tmp2] = ind2sub(size(rzeros),tmp);plot(t(tmp2),f(max(1,tmp1-Offset_Freq)),'ro');
title('Ridges and basins')
xlabel('time');ylabel('frequency');


%% Resynthesis of modes

S = q .* (basins==1);
tmp = zeros(Nfft,n);
tmp(1:Total_Freq - Offset_Freq,:) = S(1+Offset_Freq:Total_Freq,:);
tmp(Nfft-Offset_Freq+1:Nfft, :) = S(1:Offset_Freq, :);
[srec1,~] = tfristft(tmp,1:n,H,0);
srec = 2*real(srec1');
figure();plot(t,s0,'r',t,srec,'b');legend('Original signal','Mode 1');
srr = srec;

S = q .* (basins==2);
tmp = zeros(Nfft,n);
tmp(1:Total_Freq - Offset_Freq,:) = S(1+Offset_Freq:Total_Freq,:);
tmp(Nfft-Offset_Freq+1:Nfft, :) = S(1:Offset_Freq, :);
[srec1,~] = tfristft(tmp,1:n,H,0);
srec = 2*real(srec1');
figure();plot(t,s0,'r',t,srec,'b');legend('Original signal','Mode 2');
srr = srr+srec;

S = q .* (basins==3);
tmp = zeros(Nfft,n);
tmp(1:Total_Freq - Offset_Freq,:) = S(1+Offset_Freq:Total_Freq,:);
tmp(Nfft-Offset_Freq+1:Nfft, :) = S(1:Offset_Freq, :);
[srec1,~] = tfristft(tmp,1:n,H,0);
srec = 2*real(srec1');
figure();plot(t,s0,'r',t,srec,'b');legend('Original signal','Mode 3');
srr = srr+srec;

S = q .* (basins==4);
tmp = zeros(Nfft,n);
tmp(1:Total_Freq - Offset_Freq,:) = S(1+Offset_Freq:Total_Freq,:);
tmp(Nfft-Offset_Freq+1:Nfft, :) = S(1:Offset_Freq, :);
[srec1,~] = tfristft(tmp,1:n,H,0);
srec = 2*real(srec1');
figure();plot(t,s0,'r',t,srec,'b');legend('Original signal','Mode 4');
srr = srr+srec;

% Display temporal course of the modes
figure();plot(t,s0,'r',t,srr,'b');legend('Original signal','Reconstruction');
figure();plot(t,srec);
explot;
