# Supplementary material for: Adaptive multimode signal reconstruction from time–frequency representations
Source: Philos Trans A Math Phys Eng Sci. 2016 Apr 13;374(2065):20150205. doi: 10.1098/rsta.2015.0205 (PMC4792411; doi:10.1098/rsta.2015.0205)
Supplement: mcs_ridge_decomposition.zip [file rsta20150205supp3.zip › rsta-2015-0205-File004/mcs_ridge_decomposition/demo_figures5and6.m]

% This script draws figures 5 and 6 of paper [1] (see paper for more details)
%
% Thomas Oberlin
% 2015, July 28th
%
% Reference:
% [1] "Adaptive multimode signal reconstruction from time-frequency representations",
%   by Sylvain Meignen, Thomas Oberlin, Philippe Depalle, Patrick Flandrin, and Stephen McLaughlin,
%   submitted.

clear all
load Damped_Tones_Noise.mat

% Signals
s1 = Damped_Tone_Cos(:); % pure tone with cos attack
s2 = Damped_Tone_Sin(:); % pure tone with sin attack
s3 = Damped_Tone_Step(:); % pure tone with sharp attack (step) 
b = b(:); % noise
    
n = length(s1);
Signal_Length = n;
Nx = 256;
Fs = n;

% Parameters for TF analysis
Nfft = 2*Nx ;%2*Nx ; % number of FFT bins
prec = 10^(-6) ;
[H L] = roundgauss(Nx, prec);
Offset_Freq = ceil((Nfft/2)/L);
Total_Freq = Nfft/2 + 2*Offset_Freq;


%% Plot signals and TFCTS (noise-free)
[q1,reassign1,dx1,Offset_Freq,Total_Freq] = get_tfrs(s1,Nfft,H,L);
t = (0:Signal_Length-1)/Fs;
f = (-Offset_Freq:Nfft/2-1)*Fs/n;
figure;subplot(131);
imagesc(t,f(1+Offset_Freq:end),10*log10(abs(q1)));title('s_1');
set(gca,'YDir','normal');

[q2,reassign2,dx2,Offset_Freq,Total_Freq] = get_tfrs(s1,Nfft,H,L);
subplot(132);
imagesc(t,f(1+Offset_Freq:end),10*log10(abs(q1)));title('s_1');
set(gca,'YDir','normal');

[q3,reassign3,dx3,Offset_Freq,Total_Freq] = get_tfrs(s1,Nfft,H,L);
subplot(133);
imagesc(t,f(1+Offset_Freq:end),10*log10(abs(q1)));title('s_1');
set(gca,'YDir','normal');

%% Illustrations with noise (0 dB)
s = sigmerge(s1, b,0);
[q,reassign,dx,Offset_Freq,Total_Freq] = get_tfrs(s,Nfft,H,L);
t = (0:Signal_Length-1)/Fs;
f = (-Offset_Freq:Nfft/2-1)*Fs/n;
[contours, rzeros, basins] = get_contour_basins(q,dx,reassign);
srec = get_resynth(q.*(basins==1),Offset_Freq,Total_Freq,Nfft,H);
res1 = 20*log10(norm(s1)/norm(srec'-s1));
disp([num2str(res1) ' dB for output-snr']);

figure();
imagesc(t,f(1+Offset_Freq:end),10*log10(abs(q)));title('s_1');
set(gca,'YDir','normal');
xlabel('t');ylabel('\eta');
    
figure();
plot(t,s1,'b',t,srec,'r');
xlabel('t');
legend('true signal','denoised')
    
figure();NumC = 6;
imagesc(t,f(1+Offset_Freq:end),basins(1+Offset_Freq:Total_Freq,:));set(gca,'clim',[-0 8],'ydir','normal');
hold on
for i=1:NumC
	plot(t(contours{i}.x),f(max(1,contours{i}.y-Offset_Freq)),'k-','linewidth',2)
end
set(gca,'YDir','normal');
%tmp = find(~rzeros);[tmp1 tmp2] = ind2sub(size(rzeros),tmp);plot(t(tmp2),f(max(1,tmp1-Offset_Freq)),'ro');
title('Ridges and basins')
xlabel('t');
ylabel('\omega');


%% Denoising performance, s1 (smooth attack)
tab_snr = 0:3:30;
P = 1;
res = zeros(length(tab_snr),P); % denoising perf for ridges

for k=1:length(tab_snr)
    disp(['Processing noise level ' num2str(tab_snr(k)) 'dB']);
    for l=1:P
        % generate noisy signal
        noise = randn(size(s1));
        s = sigmerge(s1,noise,tab_snr(k));
        disp(20*log10(norm(s1)/norm(s-s1)));
    
        % denoising from ridges
        [q,reassign,dx,Offset_Freq,Total_Freq] = get_tfrs(s,Nfft,H,L);
        [contours, rzeros, basins] = get_contour_basins(q,dx,reassign);
        srec = get_resynth(q.*(basins==1),Offset_Freq,Total_Freq,Nfft,H);
    
        % store results
        res(k,l) = 20*log10(norm(s1)/norm(srec'-s1));
    
    end
end

%% Display
figure(55)
hold on;
plot(mean(res,2),'+-r','Linewidth',2)
boxplot(res',0:3:30,'colors','r')
plot([1 11],[0 30],'k','Linewidth',2)
xlabel('SNR in')
ylabel('SNR out')
title('Denoising performance','FontSize',15)
set(gca,'ylim',[0 45])

%% Idem for signal s3 (sharp attack)
tab_snr = 0:3:30;
res = zeros(length(tab_snr),P); % denoising perf for ridges

for k=1:length(tab_snr)
    disp(['Processing noise level ' num2str(tab_snr(k)) 'dB']);
    for l=1:P
        % generate noisy signal
        noise = randn(size(s3));
        s = sigmerge(s3,noise,tab_snr(k));
        disp(20*log10(norm(s3)/norm(s-s3)));
    
        % denoising from ridges
        [q,reassign,dx,Offset_Freq,Total_Freq] = get_tfrs(s,Nfft,H,L);
        [contours, rzeros, basins] = get_contour_basins(q,dx,reassign);
        srec = get_resynth(q.*(basins==1),Offset_Freq,Total_Freq,Nfft,H);
    
        % store results
        res(k,l) = 20*log10(norm(s3)/norm(srec'-s3));
    end
end

%% DIsplay
figure(55)
hold on;
plot(mean(res,2),'+-r','Linewidth',2)
boxplot(res',0:3:30,'colors','r')
plot([1 11],[0 30],'k','Linewidth',2)
xlabel('SNR in')
ylabel('SNR out')
title('Denoising performance','FontSize',15)
set(gca,'ylim',[0 45])
