# Supplementary material for: Adaptive multimode signal reconstruction from time–frequency representations
Source: Philos Trans A Math Phys Eng Sci. 2016 Apr 13;374(2065):20150205. doi: 10.1098/rsta.2015.0205 (PMC4792411; doi:10.1098/rsta.2015.0205)
Supplement: mcs_ridge_decomposition.zip [file rsta20150205supp3.zip › rsta-2015-0205-File004/mcs_ridge_decomposition/explot.m]

function explot()

set(findall(0,'type','text'),'fontsize',16);
set(findall(0,'type','axes'),'fontsize',16);
set(findall(0,'type','figure'),'colormap',jet);

end
