# Supplementary material for: Adaptive multimode signal reconstruction from time–frequency representations
Source: Philos Trans A Math Phys Eng Sci. 2016 Apr 13;374(2065):20150205. doi: 10.1098/rsta.2015.0205 (PMC4792411; doi:10.1098/rsta.2015.0205)
Supplement: mcs_ridge_decomposition.zip [file rsta20150205supp3.zip › rsta-2015-0205-File004/mcs_ridge_decomposition/extr2minth.m]

% Fixed bugs. Now returns indices in the right order
% Rmk: C (and c) designate rows, R (and r) Columns

function [x,y] = extr2minth(M,th)

[C,R] = size(M);

Mid_Mid = zeros(size(M)); % Boolean matrix. True for matrix which min
                          % is at the middle, and max higher than th

for c = 2:C-1   
    for r = 2:R-1
       T = M(c-1:c+1,r-1:r+1) ;
       Mid_Mid(c, r) = ( (min(min(T)) == T(2, 2)) .* (max(max(T))>th));
    end
end

[x, y] = find(Mid_Mid);
