# Supplementary material for: Adaptive multimode signal reconstruction from time–frequency representations
Source: Philos Trans A Math Phys Eng Sci. 2016 Apr 13;374(2065):20150205. doi: 10.1098/rsta.2015.0205 (PMC4792411; doi:10.1098/rsta.2015.0205)
Supplement: mcs_ridge_decomposition.zip [file rsta20150205supp3.zip › rsta-2015-0205-File004/mcs_ridge_decomposition/readme.txt]

The Matlab package mcs_ridge_decomposition.zip provides the Matlab implementation of the 
ridge-based decomposition method described in [1,3].

The main Matlab function is get_contour_basins.m. The package also contains 
three scripts (demo_figure3.m, demo_figures5and6.m, demo_figure8.m) 
that draw the figures of paper [1].

It uses some functions of the TFTB toolbox [2], which were included to make the use easier 
(functions amgauss, dwindow, roundgauss, sigmerge, tfrstft, tfrrsp, tfristft)

Three small datasets are included: Damped_Tone_Noise.mat, Cello_1.wav, and mcs_3modes.mat 
(see [1] for a detailed description)

Note that this code is provided in order to make the experiments of [1] easily reproductible.
It is not a general toolbox for time-frequency analysis and mode reconstruction.

References :
[1] "Adaptive multimode signal reconstruction from time-frequency representations",
by Sylvain Meignen, Thomas Oberlin, Philippe Depalle, Patrick Flandrin, and Stephen McLaughlin,
submitted.
[2] "The Time-frequency ToolBox", 
by François Auger, Olivier Lemoine, Paulo Gonçalvès and Patrick Flandrin,
available at http://tftb.nongnu.org/
[3] "Time-frequency ridge analysis based on reassignment vector", 
by Sylvain Meignen, Tim Gardner and Thomas Oberlin, 
in Proceedings of the 23st European Signal Processing Conference (EUSIPCO-15), 2015.
