# Supplementary material for: Adaptive multimode signal reconstruction from time–frequency representations
Source: Philos Trans A Math Phys Eng Sci. 2016 Apr 13;374(2065):20150205. doi: 10.1098/rsta.2015.0205 (PMC4792411; doi:10.1098/rsta.2015.0205)
Supplement: spz_Delauny_Package.zip [file rsta20150205supp4.zip]

Archive with 83 entries (78 files):
- rsta-2015-0205-File005/__MACOSX/
- rsta-2015-0205-File005/__MACOSX/spz_Delaunay_Package/
- rsta-2015-0205-File005/__MACOSX/spz_Delaunay_Package/._.DS_Store
- rsta-2015-0205-File005/__MACOSX/spz_Delaunay_Package/._AltoGiove7.wav
- rsta-2015-0205-File005/__MACOSX/spz_Delaunay_Package/._batrich.mat
- rsta-2015-0205-File005/__MACOSX/spz_Delaunay_Package/._Catenate_Tri.m
- rsta-2015-0205-File005/__MACOSX/spz_Delaunay_Package/._Cello_1.wav
- rsta-2015-0205-File005/__MACOSX/spz_Delaunay_Package/._Cello_1_P3.wav
- rsta-2015-0205-File005/__MACOSX/spz_Delaunay_Package/._Damped_Tones_Noise.mat
- rsta-2015-0205-File005/__MACOSX/spz_Delaunay_Package/._Draw_Sub_Domain.m
- rsta-2015-0205-File005/__MACOSX/spz_Delaunay_Package/._extr2minth.m
- rsta-2015-0205-File005/__MACOSX/spz_Delaunay_Package/._get_Plural.m
- rsta-2015-0205-File005/__MACOSX/spz_Delaunay_Package/._Get_Tri_Max_Coord.m
- rsta-2015-0205-File005/__MACOSX/spz_Delaunay_Package/._Get_Tri_Min_Coord.m
- rsta-2015-0205-File005/__MACOSX/spz_Delaunay_Package/._mcs_3modes.mat
- rsta-2015-0205-File005/__MACOSX/spz_Delaunay_Package/._plot_energy.m
- rsta-2015-0205-File005/__MACOSX/spz_Delaunay_Package/._plot_signal.m
- rsta-2015-0205-File005/__MACOSX/spz_Delaunay_Package/._plot_tf_delaunay_triangulation.m
- rsta-2015-0205-File005/__MACOSX/spz_Delaunay_Package/._plot_tf_image.m
- rsta-2015-0205-File005/__MACOSX/spz_Delaunay_Package/._roundgauss.m
- rsta-2015-0205-File005/__MACOSX/spz_Delaunay_Package/._Select_Triangles.m
- rsta-2015-0205-File005/__MACOSX/spz_Delaunay_Package/._Shuffle_Figures.m
- rsta-2015-0205-File005/__MACOSX/spz_Delaunay_Package/._spz_delaunay_compare.m
- rsta-2015-0205-File005/__MACOSX/spz_Delaunay_Package/._spz_delaunay_dom4a.m
- rsta-2015-0205-File005/__MACOSX/spz_Delaunay_Package/._spz_delaunay_dom4b2.m
- rsta-2015-0205-File005/__MACOSX/spz_Delaunay_Package/._spz_delaunay_dom4c2.m
- rsta-2015-0205-File005/__MACOSX/spz_Delaunay_Package/._spz_delaunay_domain_image.m
- rsta-2015-0205-File005/__MACOSX/spz_Delaunay_Package/._spz_delaunay_domain_image_energy.m
- rsta-2015-0205-File005/__MACOSX/spz_Delaunay_Package/._spz_delaunay_domain_pruning.m
- rsta-2015-0205-File005/__MACOSX/spz_Delaunay_Package/._spz_delaunay_domain_select.m
- rsta-2015-0205-File005/__MACOSX/spz_Delaunay_Package/._spz_delaunay_domains_image_save.m
- rsta-2015-0205-File005/__MACOSX/spz_Delaunay_Package/._spz_delaunay_domains_save.m
- rsta-2015-0205-File005/__MACOSX/spz_Delaunay_Package/._spz_delaunay_example_modular.m
- rsta-2015-0205-File005/__MACOSX/spz_Delaunay_Package/._spz_delaunay_reconstruct.m
- rsta-2015-0205-File005/__MACOSX/spz_Delaunay_Package/._spz_delaunay_save.m
- rsta-2015-0205-File005/__MACOSX/spz_Delaunay_Package/._spz_delaunay_signal_read.m
- rsta-2015-0205-File005/__MACOSX/spz_Delaunay_Package/._spz_delaunay_signal_save.m
- rsta-2015-0205-File005/__MACOSX/spz_Delaunay_Package/._spz_delaunay_triangle_coordinate_save.m
- rsta-2015-0205-File005/__MACOSX/spz_Delaunay_Package/._spz_delaunay_triangle_save.m
- rsta-2015-0205-File005/__MACOSX/spz_Delaunay_Package/._tfr_stft.m
- rsta-2015-0205-File005/__MACOSX/spz_Delaunay_Package/Tmp/
- rsta-2015-0205-File005/__MACOSX/spz_Delaunay_Package/Tmp/._.DS_Store
- rsta-2015-0205-File005/spz_Delaunay_Package/
- rsta-2015-0205-File005/spz_Delaunay_Package/.DS_Store
- rsta-2015-0205-File005/spz_Delaunay_Package/AltoGiove7.wav
- rsta-2015-0205-File005/spz_Delaunay_Package/batrich.mat
- rsta-2015-0205-File005/spz_Delaunay_Package/Catenate_Tri.m
- rsta-2015-0205-File005/spz_Delaunay_Package/Cello_1.wav
- rsta-2015-0205-File005/spz_Delaunay_Package/Cello_1_P3.wav
- rsta-2015-0205-File005/spz_Delaunay_Package/Damped_Tones_Noise.mat
- rsta-2015-0205-File005/spz_Delaunay_Package/Draw_Sub_Domain.m
- rsta-2015-0205-File005/spz_Delaunay_Package/extr2minth.m
- rsta-2015-0205-File005/spz_Delaunay_Package/get_Plural.m
- rsta-2015-0205-File005/spz_Delaunay_Package/Get_Tri_Max_Coord.m
- rsta-2015-0205-File005/spz_Delaunay_Package/Get_Tri_Min_Coord.m
- rsta-2015-0205-File005/spz_Delaunay_Package/mcs_3modes.mat
- rsta-2015-0205-File005/spz_Delaunay_Package/plot_energy.m
- rsta-2015-0205-File005/spz_Delaunay_Package/plot_signal.m
- rsta-2015-0205-File005/spz_Delaunay_Package/plot_tf_delaunay_triangulation.m
- rsta-2015-0205-File005/spz_Delaunay_Package/plot_tf_image.m
- rsta-2015-0205-File005/spz_Delaunay_Package/roundgauss.m
- rsta-2015-0205-File005/spz_Delaunay_Package/Select_Triangles.m
- rsta-2015-0205-File005/spz_Delaunay_Package/Shuffle_Figures.m
- rsta-2015-0205-File005/spz_Delaunay_Package/spz_delaunay_compare.m
- rsta-2015-0205-File005/spz_Delaunay_Package/spz_delaunay_dom4a.m
- rsta-2015-0205-File005/spz_Delaunay_Package/spz_delaunay_dom4b2.m
- rsta-2015-0205-File005/spz_Delaunay_Package/spz_delaunay_dom4c2.m
- rsta-2015-0205-File005/spz_Delaunay_Package/spz_delaunay_domain_image.m
- rsta-2015-0205-File005/spz_Delaunay_Package/spz_delaunay_domain_image_energy.m
- rsta-2015-0205-File005/spz_Delaunay_Package/spz_delaunay_domain_pruning.m
- rsta-2015-0205-File005/spz_Delaunay_Package/spz_delaunay_domain_select.m
- rsta-2015-0205-File005/spz_Delaunay_Package/spz_delaunay_domains_image_save.m
- rsta-2015-0205-File005/spz_Delaunay_Package/spz_delaunay_domains_save.m
- rsta-2015-0205-File005/spz_Delaunay_Package/spz_delaunay_example_modular.m
- rsta-2015-0205-File005/spz_Delaunay_Package/spz_delaunay_reconstruct.m
- rsta-2015-0205-File005/spz_Delaunay_Package/spz_delaunay_save.m
- rsta-2015-0205-File005/spz_Delaunay_Package/spz_delaunay_signal_read.m
- rsta-2015-0205-File005/spz_Delaunay_Package/spz_delaunay_signal_save.m
- rsta-2015-0205-File005/spz_Delaunay_Package/spz_delaunay_triangle_coordinate_save.m
- rsta-2015-0205-File005/spz_Delaunay_Package/spz_delaunay_triangle_save.m
- rsta-2015-0205-File005/spz_Delaunay_Package/tfr_stft.m
- rsta-2015-0205-File005/spz_Delaunay_Package/Tmp/
- rsta-2015-0205-File005/spz_Delaunay_Package/Tmp/.DS_Store
