# Supplementary material for: Adaptive multimode signal reconstruction from time–frequency representations
Source: Philos Trans A Math Phys Eng Sci. 2016 Apr 13;374(2065):20150205. doi: 10.1098/rsta.2015.0205 (PMC4792411; doi:10.1098/rsta.2015.0205)
Supplement: spz_Delauny_Package.zip [file rsta20150205supp4.zip › rsta-2015-0205-File005/spz_Delaunay_Package/spz_delaunay_domain_pruning.m]

function [new_Domains] = spz_delaunay_domain_pruning(Domains, Threshold)

N_Domain = length(Domains);

new_Domains_index = 1;
new_Domains = {};

for this_domain = 1:N_Domain
    if(length(Domains{this_domain}) > Threshold)
        length(Domains{this_domain});
        new_Domains{new_Domains_index} = Domains{this_domain};
        new_Domains_index = new_Domains_index+1;
    end
end
