# Supplementary material for: Adaptive multimode signal reconstruction from time–frequency representations
Source: Philos Trans A Math Phys Eng Sci. 2016 Apr 13;374(2065):20150205. doi: 10.1098/rsta.2015.0205 (PMC4792411; doi:10.1098/rsta.2015.0205)
Supplement: spz_Delauny_Package.zip [file rsta20150205supp4.zip › rsta-2015-0205-File005/spz_Delaunay_Package/spz_delaunay_domains_image_save.m]

function spz_delaunay_domains_image_save(this_Image, N1, N2, File_Name)
%   spz_delaunay_domains_image_save(this_Image, N1, N2, File_Name)
%   Save a time-frequency image into a file - Stored as binary 16-bit integers.
%   N1 and N2 are saved first into the file, prior to the image content.
%
%   spz_delaunay_domains_image_save(this_Image, N1, N2, File_Name)
%       this_Image  - N1xN2 Matrix
%       N1          - Size 1 (Vertical, e.g. Frequency)
%       N2          - Size 2 (Horizontal, e.g. Time)
%       File_Name   - Name of the file where the image is to be stored.
%
% Ph. Depalle 
% 2015, June, 14th


File_Descriptor = fopen(File_Name, 'wb');

fwrite(File_Descriptor, N1, 'int16');
fwrite(File_Descriptor, N2, 'int16');

fwrite(File_Descriptor, this_Image, 'int16');

fclose(File_Descriptor);
end
