# Supplementary material for: Adaptive multimode signal reconstruction from time–frequency representations
Source: Philos Trans A Math Phys Eng Sci. 2016 Apr 13;374(2065):20150205. doi: 10.1098/rsta.2015.0205 (PMC4792411; doi:10.1098/rsta.2015.0205)
Supplement: spz_Delauny_Package.zip [file rsta20150205supp4.zip › rsta-2015-0205-File005/spz_Delaunay_Package/spz_delaunay_domains_save.m]

function spz_delaunay_domains_save(Domains, File_Name)

Nb_Domains = length(Domains);
for this_Domain = 1:Nb_Domains
    Length_Domain(this_Domain) = length(Domains{this_Domain});
end

File_Descriptor = fopen(File_Name, 'wb');

%Write a header with descriptive values
fwrite(File_Descriptor, Nb_Domains, 'int32');
fwrite(File_Descriptor, Length_Domain, 'int32');

for this_Domain = 1:Nb_Domains
    fwrite(File_Descriptor, Domains{this_Domain}, 'int32');
end

fclose(File_Descriptor);
end
