# Supplementary material for: Adaptive multimode signal reconstruction from time–frequency representations
Source: Philos Trans A Math Phys Eng Sci. 2016 Apr 13;374(2065):20150205. doi: 10.1098/rsta.2015.0205 (PMC4792411; doi:10.1098/rsta.2015.0205)
Supplement: spz_Delauny_Package.zip [file rsta20150205supp4.zip › rsta-2015-0205-File005/spz_Delaunay_Package/spz_delaunay_save.m]

function spz_delaunay_save(Triangles, x_Coord, y_Coord, Domains, Block_Size, Root_File_Name)

% Calls:
%   spz_delaunay_domains_save
% 	spz_delaunay_triangle_coordinate_save
% 	spz_delaunay_triangle_save
    
    
Tri_File_Name = sprintf('%s%s', Root_File_Name, '_tri.spz');
spz_delaunay_triangle_save(Triangles, Block_Size, Tri_File_Name);

x_Coord_File_Name = sprintf('%s%s', Root_File_Name, '_x.spz');
spz_delaunay_triangle_coordinate_save(x_Coord, x_Coord_File_Name);

y_Coord_File_Name = sprintf('%s%s', Root_File_Name, '_y.spz');
spz_delaunay_triangle_coordinate_save(y_Coord, y_Coord_File_Name);

if(max(size(Domains)) ~= 0)
    Domains_File_Name = sprintf('%s%s', Root_File_Name, '_dom.spz');
    spz_delaunay_domains_save(Domains, Domains_File_Name);
else
    disp('Pas de domaine');
end

end
 
