# Supplementary material for: Adaptive multimode signal reconstruction from time–frequency representations
Source: Philos Trans A Math Phys Eng Sci. 2016 Apr 13;374(2065):20150205. doi: 10.1098/rsta.2015.0205 (PMC4792411; doi:10.1098/rsta.2015.0205)
Supplement: spz_Delauny_Package.zip [file rsta20150205supp4.zip › rsta-2015-0205-File005/spz_Delaunay_Package/spz_delaunay_triangle_coordinate_save.m]

function spz_delaunay_triangle_coordinate_save(this_Coord, File_Name)

File_Descriptor = fopen(File_Name, 'wb');

fwrite(File_Descriptor, this_Coord, 'int32');

fclose(File_Descriptor);

end
