# Supplementary material for: Adaptive multimode signal reconstruction from time–frequency representations
Source: Philos Trans A Math Phys Eng Sci. 2016 Apr 13;374(2065):20150205. doi: 10.1098/rsta.2015.0205 (PMC4792411; doi:10.1098/rsta.2015.0205)
Supplement: spz_Delauny_Package.zip [file rsta20150205supp4.zip › rsta-2015-0205-File005/spz_Delaunay_Package/spz_delaunay_triangle_save.m]

function spz_delaunay_triangle_save(Triangles, Block_size, File_Name)


[Nb_Triangles, Nb_Vertices] = size(Triangles);

File_Descriptor = fopen(File_Name, 'wb');

% Write a header with descriptive values
fwrite(File_Descriptor, Nb_Triangles, 'int32');
fwrite(File_Descriptor, Nb_Vertices, 'int32');
fwrite(File_Descriptor, Block_size, 'int32');

for this_Vertex = 1:Nb_Vertices
    fwrite(File_Descriptor, Triangles(:, this_Vertex), 'int32');
end

fclose(File_Descriptor);

end
